# Supplementary material for: Oxidative Stress Differentially Influences the Survival and Metabolism of Cells in the Melanoma Microenvironment
Source: Cells. 2022 Mar 8;11(6):930. doi: 10.3390/cells11060930 (PMC8946823; doi:10.3390/cells11060930)
Supplement: Supplementary file 1 [file cells-11-00930-s001.zip]

Archive with 1 entries (1 files):
- cells-1600573-supplementary.pdf
